# Supplementary material for: Distribution and Potential Sources of OCPs and PAHs in Waters from the Danshui River Basin in Yichang, China
Source: Int J Environ Res Public Health. 2021 Dec 27;19(1):263. doi: 10.3390/ijerph19010263 (PMC8782434; doi:10.3390/ijerph19010263)
Supplement: Supplementary file 1 [file ijerph-19-00263-s001.zip]

Archive with 1 entries (1 files):
- ijerph-1497278-supplementary.pdf
